# Supplementary material for: Site-Specific Photochemical Reaction for Improved C=C Location Analysis of Unsaturated Lipids by Ultraviolet Photodissociation
Source: Research (Wash D C). 2022 Feb 12;2022:9783602. doi: 10.34133/2022/9783602 (PMC8859641; doi:10.34133/2022/9783602)
Supplement: Supplementary Materials — Figure S1: schematic of the modified Q-TOF MS with wavelength-tunable UVPD capabilities. Figure S2: UVPD MS/MS of protonated intact PC 16 : 0/18 : 1 (9Z) at 260 nm after 10 pulses. Figure S3: relative intensities of parent and fragmentation ions with respect to pulse numbers of UVPD MS/MS of Paternò-Büchi photoproducts. (a) 210 nm and (b) 260 nm UVPD MS/MS of photoproduct [PBM+H]+ for the reaction of PC 16 : 0/18 : 1 (9Z) with Bzp; (c) 210 nm UVPD MS/MS of [PBM+H]+ for PC 16 : 0/18 : 1 (9Z) with 4-CF3-Bzp. Figure S4: UVPD MS/MS of product ions for the Paternò-Büchi reactions of PC 16 : 0/18 : 1 (9Z) with (a) 2-CF3-Bzp or (b) 3-CF3-Bzp at 210 nm and 260 nm after 2 pulses. Figure S5: UVPD MS/MS of product ions for the Paternò-Büchi reactions of methyl oleate with Bzp at (a) 210 nm and 260 nm (b) with 2 pulses. The time-dependent density functional theory calculations to predict UV-vis absorption spectra of Na+ adducted PB products for generating FA and FO ions are shown in panels (c) and (d). Figure S6: UVPD MS/MS of product ions for the Paternò-Büchi reactions of PC 16 : 0/18 : 1 (9Z) with (a) 2-CF3-Atp, (b) 3-CF3-Atp, or (c) 4-CF3-Atp at 210 nm and 260 nm after 2 pulses. Figure S7: wavelength-dependent relative ion intensities of parent and fragmentation ions for UVPD MS/MS of PB products of PC 16 : 0/18 : 1 (9Z) with (a) Bzp, (b) 2-CF3-Bzp, (c) 3-CF3-Bzp, and (d) 4-CF3-Bzp after 2 pulses. Figure S8: reaction-time dependent yield of Paternò-Büchi photoproducts of PC 16 : 0/18 : 1 (9Z) with (a) Bzp, (b) 2-CF3-Bzp, (c) 3-CF3-Bzp, and (d) 4-CF3-Bzp. Figure S9: (a) wavelength-dependent photodissociation profile of the PB products of PE 16 : 0/18 : 1 (9Z) with 4-CF3-Bzp after 2 pulses and pulse-dependent photodissociation efficiency at (b) 210 nm, (c) 225 nm, and (d) 260 nm. Figure S10: UVPD MS/MS spectrum of the PB product of PE 16 : 0/18 : 1 (9Z) with 4-CF3-Bzp at 220 nm after 2 pulses. Figure S11: CID MS/MS of (a) PE 16 : 0/18 : 1 (9Z), (b) PG 16 : 0/18 : 1 (9Z), (c) [file 9783602.f1.zip]

Archive with 2 entries (2 files):
- Li_Supporting_Information.pdf
- Li_Supporting_Information.docx
